# Supplementary material for: Identification of molecular patterns and diagnostic biomarkers in juvenile idiopathic arthritis based on the gene expression of m6A regulators
Source: Front Pediatr. 2022 Sep 8;10:930119. doi: 10.3389/fped.2022.930119 (PMC9497457; doi:10.3389/fped.2022.930119)
Supplement: Supplementary file 1 [file Table_1.xlsx]

## Sheet: Sheet1
m6A regulator	Type
METTL3	writers
METTL14	writers
METTL16	writers
RBM15	writers
RBM15B	writers
WTAP	writers
KIAA1429	writers
CBLL1	writers
ZC3H13	writers
ALKBH5	erasers
FTO	erasers
ALKBH1	erasers
YTHDC1	readers
YTHDC2	readers
YTHDF1	readers
YTHDF2	readers
YTHDF3	readers
IGF2BP1	readers
IGF2BP2	readers
IGF2BP3	readers
HNRNPA2B1	readers
HNRNPC	readers
FMR1	readers
LRPPRC	readers
RBMX	readers
ELAVL1	readers
