# Supplementary material for: Identification of molecular patterns and diagnostic biomarkers in juvenile idiopathic arthritis based on the gene expression of m6A regulators
Source: Front Pediatr. 2022 Sep 8;10:930119. doi: 10.3389/fped.2022.930119 (PMC9497457; doi:10.3389/fped.2022.930119)
Supplement: Supplementary file 2 [file Table_2.xlsx]

## Sheet: Sheet1
m5C regulator	Type
NOP2	writer
NSUN2	writer
NSUN3	writer
NSUN4	writer
NSUN5	writer
NSUN6	writer
NSUN7	writer
DNMT1	writer
DNMT3A	writer
DNMT3B	writer
TET1	eraser
TET2	eraser
TET3	eraser
ALYREF	reader
